# Supplementary material for: Fenbendazole induces pyroptosis in breast cancer cells through HK2/caspase-3/GSDME signaling pathway
Source: Front Pharmacol. 2025 Jul 18;16:1596694. doi: 10.3389/fphar.2025.1596694 (PMC12314287; doi:10.3389/fphar.2025.1596694)
Supplement: Supplementary file 1 [file DataSheet3.zip]

Archive with 7 entries (6 files):
- Caspase-3/
- Caspase-3/caspase-3-1(siBAX).png
- Caspase-3/caspase-3-2(siBAX).png
- Caspase-3/caspase-3(siBAX).png
- Caspase-3/cleaved-caspase-3(siBAX).png
- Caspase-3/cleaved-caspase-3-1(siBAX).png
- Caspase-3/cleaved-caspase-3-2(siBAX).png
