# Supplementary material for: Fenbendazole induces pyroptosis in breast cancer cells through HK2/caspase-3/GSDME signaling pathway
Source: Front Pharmacol. 2025 Jul 18;16:1596694. doi: 10.3389/fphar.2025.1596694 (PMC12314287; doi:10.3389/fphar.2025.1596694)
Supplement: Supplementary file 3 [file DataSheet4.zip]

Archive with 9 entries (7 files):
- sip53/
- sip53/GAPDH-1.png
- sip53/HK2/
- sip53/HK2/GAPDH.png
- sip53/HK2/HK2-1.png
- sip53/HK2/HK2-2.png
- sip53/HK2/HK2.png
- sip53/p53-1.png
- sip53/p53.png
