# Supplementary material for: Fenbendazole induces pyroptosis in breast cancer cells through HK2/caspase-3/GSDME signaling pathway
Source: Front Pharmacol. 2025 Jul 18;16:1596694. doi: 10.3389/fphar.2025.1596694 (PMC12314287; doi:10.3389/fphar.2025.1596694)
Supplement: Supplementary file 4 [file DataSheet1.zip]

Archive with 9 entries (7 files):
- GSDMA/
- GSDMA/GAPDH(GSDMA).png
- GSDMA/GSDMA-1.png
- GSDMA/GSDMA.png
- si GSDME/
- si GSDME/GAPDH(si GSDME).png
- si GSDME/GSDME-1.png
- si GSDME/GSDME.png
- si GSDME/siGSDME.pzfx
