# Supplementary material for: Fenbendazole induces pyroptosis in breast cancer cells through HK2/caspase-3/GSDME signaling pathway
Source: Front Pharmacol. 2025 Jul 18;16:1596694. doi: 10.3389/fphar.2025.1596694 (PMC12314287; doi:10.3389/fphar.2025.1596694)
Supplement: Supplementary file 5 [file DataSheet6.zip]

Archive with 3 entries (2 files):
- supplementary material6.24/
- supplementary material6.24/si GSDME.xlsx
- supplementary material6.24/siGSDME.pzfx
