# Supplementary material for: Fenbendazole induces pyroptosis in breast cancer cells through HK2/caspase-3/GSDME signaling pathway
Source: Front Pharmacol. 2025 Jul 18;16:1596694. doi: 10.3389/fphar.2025.1596694 (PMC12314287; doi:10.3389/fphar.2025.1596694)
Supplement: Supplementary file 5 [file DataSheet6.zip › supplementary material6.24/si GSDME.xlsx]

## Sheet: LDH
		1	无药组（样品对照孔）	最大酶活性	FBZ	si GSDME	si GSDME+FBZ	培养基	8	9	10	11	12
	A	0.061	0.049	0.049	0.048	0.05	0.05	0.049	0.049	0.049	0.049	0.049	0.049	450
	B	0.049	0.166	0.273	0.191	0.16	0.176	0.158	0.049	0.049	0.049	0.049	0.049	450
	C	0.049	0.166	0.278	0.196	0.161	0.177	0.154	0.049	0.049	0.049	0.049	0.049	450
	D	0.049	0.166	0.285	0.21	0.162	0.179	0.156	0.048	0.049	0.049	0.049	0.049	450
	E	0.049	0.049	0.049	0.051	0.048	0.048	0.048	0.048	0.049	0.049	0.049	0.049	450
	F	0.049	0.049	0.049	0.048	0.049	0.049	0.048	0.049	0.05	0.049	0.049	0.049	450
	G	0.049	0.049	0.049	0.051	0.049	0.049	0.049	0.049	0.049	0.049	0.049	0.049	450
	H	0.049	0.049	0.049	0.048	0.049	0.048	0.048	0.048	0.049	0.048	0.049	0.05	450
						0.156		0.156
	OD值		0.01	0.117	0.035	0.004	0.02
			0.01	0.122	0.04	0.005	0.021
			0.011	0.129	0.054	0.006	0.023
	释放量		8.54701		29.9145	11.4286	17.094
			8.19672		32.7869	12.5	17.2131
			8.52713		41.8605	11.1111	17.8295
					3.5	1.33714	2
					4	1.525	2.1
					4.90909	1.30303	2.09091

## Sheet: IL-18
	1	2	3	4	5	6	7	8	9	10	11	12
A	0.052	0.41	0.051	0.052	0.41	0.051	0.052	0.052	0.051	0.051	0.05	0.052	450
B	0.052	0.051	0.052	0.05	0.051	0.052	0.052	0.051	0.051	0.051	0.052	0.052	450
C	0.052	0.695	2.213	0.896	1.599	0.054	0.052	0.05	0.049	0.049	0.048	2.8	450
D	0.052	0.674	2.223	0.891	1.597	0.056	0.052	0.05	0.049	0.049	0.048	0.051	450	Y=0.22X+0.32
E	0.049	0.673	2.215	0.892	1.541	0.05	0.049	0.049	0.049	0.049	0.048	0.058	450
F	0.049	0.051	0.05	0.05	0.049	0.05	0.049	0.051	0.05	0.049	0.05	0.049	450
G	0.049	0.049	0.051	0.054	0.049	0.05	0.049	0.05	0.05	0.049	0.048	0.051	450
H	0.049	0.049	0.051	0.054	0.049	0.05	0.049	0.05	0.05	0.049	0.048	0.051	450
		CON	FBZ	si GSDME	si GSDME+FBZ
								1.70455	8.60455	2.61818	5.81364
								1.60909	8.65	2.59545	5.80455
								1.60455	8.61364	2.6	5.55
									5.048	1.536	3.41067
									5.07467	1.52267	3.40533
									5.05333	1.52533	3.256

## Sheet: IL-1β
	1	2	3	4	5	6	7	8	9	10	11	12
A	0.049	0.051	0.054	0.049	0.05	0.049	0.05	0.05	0.049	0.049	0.042	0.049	450
B	0.049	0.048	0.049	0.05	0.051	0.049	0.049	0.055	0.048	0.049	0.061	0.05	450
C	0.049	0.053	0.627	1.627	0.722	1.398	0.049	0.049	0.05	0.049	0.051	0.058	450		Y=0.26X+0.19
D	0.049	0.051	0.622	1.822	0.656	1.454	0.049	0.051	0.05	0.049	0.05	0.049	450
E	0.047	0.049	0.694	1.894	0.797	1.608	0.049	0.05	0.05	0.049	0.048	0.051	450
F	0.049	0.053	0.06	0.057	0.05	0.054	0.052	0.049	0.05	0.049	0.051	0.058	450
G	0.049	0.051	0.05	0.052	0.049	0.056	0.052	0.051	0.05	0.049	0.05	0.049	450
H	0.047	0.049	0.051	0.054	0.049	0.05	0.049	0.05	0.05	0.049	0.048	0.051	450
			CON	FBZ	si GSDME	si GSDME+FBZ
			1.68077	5.52692	2.04615	4.64615
			1.66154	6.27692	1.79231	4.86154
			1.93846	6.55385	2.33462	5.45385
				3.28833	1.21739	2.7643
				3.77778	1.0787	2.92593
				3.38095	1.20437	2.81349
