# Supplementary material for: Fenbendazole induces pyroptosis in breast cancer cells through HK2/caspase-3/GSDME signaling pathway
Source: Front Pharmacol. 2025 Jul 18;16:1596694. doi: 10.3389/fphar.2025.1596694 (PMC12314287; doi:10.3389/fphar.2025.1596694)
Supplement: Supplementary file 6 [file DataSheet2.zip]

Archive with 4 entries (3 files):
- siBAX/
- siBAX/BAX-1.png
- siBAX/BAX.png
- siBAX/GAPDH(si BAX).png
