# Supplementary material for: Fenbendazole induces pyroptosis in breast cancer cells through HK2/caspase-3/GSDME signaling pathway
Source: Front Pharmacol. 2025 Jul 18;16:1596694. doi: 10.3389/fphar.2025.1596694 (PMC12314287; doi:10.3389/fphar.2025.1596694)
Supplement: Supplementary file 7 [file DataSheet5.zip]

Archive with 8 entries (7 files):
- GSDME/
- GSDME/GAPDH(siBAX).png
- GSDME/GSDME(siBAX).png
- GSDME/GSDME-1(siBAX).png
- GSDME/GSDME-2(siBAX).png
- GSDME/GSDME-NT(siBAX).png
- GSDME/GSDME-NT-1(siBAX).png
- GSDME/GSDME-NT-2(siBAX).png
