# Supplementary material for: Fenbendazole induces pyroptosis in breast cancer cells through HK2/caspase-3/GSDME signaling pathway
Source: Front Pharmacol. 2025 Jul 18;16:1596694. doi: 10.3389/fphar.2025.1596694 (PMC12314287; doi:10.3389/fphar.2025.1596694)
Supplement: Supplementary file 8 [file DataSheet7.zip]

Archive with 2 entries (2 files):
- LDH-Tumor tissue.pzfx
- S1.png
